# Supplementary material for: Open University Learning Analytics dataset
Source: Sci Data. 2017 Nov 28;4:170171. doi: 10.1038/sdata.2017.171 (PMC5704676; doi:10.1038/sdata.2017.171)
Supplement: Supplementary file 1 [file sdata2017171-isa1.zip]

Archive with 3 entries (3 files):
- i_Investigation.txt
- s_study_Kuzilek.txt
- a_assay_Kuzilek.txt
