# Supplementary material for: Open University Learning Analytics dataset
Source: Sci Data. 2017 Nov 28;4:170171. doi: 10.1038/sdata.2017.171 (PMC5704676; doi:10.1038/sdata.2017.171)
Supplement: Supplementary file 1 [file sdata2017171-isa1.zip › i_Investigation.txt]

# Investigation File generated for Scientific Data with Investigation File Authoring Tool version 0.1.0 on 24/10/2017 - This metadata file is CC0
ONTOLOGY SOURCE REFERENCE
Term Source Name	NCBITAXON	OBI	ERO	NBO
Term Source File	http://data.bioontology.org/ontologies/NCBITAXON	http://data.bioontology.org/ontologies/OBI	http://data.bioontology.org/ontologies/ERO	http://data.bioontology.org/ontologies/NBO
Term Source Version	2016AB	2014-08-18	2013-08-02	2012-07-09
Term Source Description	National Center for Biotechnology Information (NCBI) Organismal Classification	Ontology for Biomedical Investigations	Eagle-I Research Resource Ontology	Neuro Behavior Ontology
INVESTIGATION
Investigation Identifier
Investigation Title
Investigation Description
Investigation Submission Date
Investigation Public Release Date
INVESTIGATION PUBLICATIONS
Investigation PubMed ID
Investigation Publication DOI
Investigation Publication Author List
Investigation Publication Title
Investigation Publication Status
Investigation Publication Status Term Accession Number
Investigation Publication Status Term Source REF
INVESTIGATION CONTACTS
Investigation Person Last Name
Investigation Person Mid Initials
Investigation Person First Name
Investigation Person Address
Investigation Person Phone
Investigation Person Fax
Investigation Person Email
Investigation Person Affiliation
Investigation Person Roles
Investigation Person Roles Term Accession Number
Investigation Person Roles Term Source REF
STUDY
Study Identifier	10.1038/sdata.2017.171
Study Title	Open University Learning Analytics dataset
Study Submission Date	20/07/2017
Study Public Release Date	28/11/2017
Study Description	http://www.nature.com/articles/sdata2017171#abstract
Study File Name	s_study_Kuzilek.txt
Comment[Subject Keywords]	//;//;//;//
Comment[Manuscript Licence]	CC BY-4.0
Comment[Experimental Metadata Licence]	CC0
Comment[Supplementary Information File Name]	
Comment[Supplementary Information File Type]	x-zip-compressed
Comment[Supplementary Information File URL]	http://www.nature.com/articles/sdata2017171#supplementary-information
Comment[Data Repository]	figshare
Comment[Data Record Accession]	doi:10.6084/m9.figshare.5081998.v1
Comment[Data Record URI]	https://doi.org/10.6084/m9.figshare.5081998.v1
STUDY DESIGN DESCRIPTORS
Study Design Type	time series design	data integration objective	observation design
Study Design Type Term Accession Number	OBI:0500020	ERO:0100092	OBI:0300311
Study Design Type Term Source REF	OBI	ERO	OBI
STUDY PUBLICATIONS
Study PubMed ID
Study Publication DOI
Study Publication Author List
Study Publication Title
Study Publication Status
Study Publication Status Term Accession Number
Study Publication Status Term Source REF
STUDY FACTORS
Study Factor Name	year
Study Factor Type	temporal_interval
Study Factor Type Term Accession Number	http://www.ifomis.org/bfo/1.1/span#TemporalInterval
Study Factor Type Term Source REF	ERO
STUDY ASSAYS
Study Assay Measurement Type	learning behavior
Study Assay Measurement Type Term Accession Number	NBO:0000022
Study Assay Measurement Type Term Source REF	NBO
Study Assay Technology Type	digital curation
Study Assay Technology Type Term Accession Number	OBI:0302914
Study Assay Technology Type Term Source REF	OBI
Study Assay Technology Platform	""
Study Assay File Name	a_assay_Kuzilek.txt
STUDY PROTOCOLS
Study Protocol Name	The Open University data collection process	Data selection	Data anonymisation
Study Protocol Type	protocol	selection	data transformation
Study Protocol Type Term Accession Number	OBI:0000272	OBI:0001928	OBI:0200000
Study Protocol Type Term Source REF	OBI	OBI	OBI
Study Protocol Description			
Study Protocol URI	""	""	""
Study Protocol Version			
Study Protocol Parameters Name	""	""	""
Study Protocol Parameters Name Term Accession Number	""	""	""
Study Protocol Parameters Name Term Source REF	""	""	""
Study Protocol Components Name	""	""	""
Study Protocol Components Type	""	""	""
Study Protocol Components Type Term Accession Number	""	""	""
Study Protocol Components Type Term Source REF	""	""	""
STUDY CONTACTS
Study Person Last Name	Kuzilek	Hlosta	Zdrahal
Study Person First Name	Jakub	Martin	Zdenek
Study Person Mid Initials			
Study Person Email	jakub.kuzilek@gmail.com	""	""
Study Person Phone			
Study Person Fax			
Study Person Address			
Study Person Affiliation	Knowledge Media Institute, The Open University, Walton Hall, Milton Keynes MK7 6AA, UK	Knowledge Media Institute, The Open University, Walton Hall, Milton Keynes MK7 6AA, UK	Knowledge Media Institute, The Open University, Walton Hall, Milton Keynes MK7 6AA, UK
Study Person Roles			
Study Person Roles Term Accession Number			
Study Person Roles Term Source REF			
Comment[Study Person ORCID]		0000-0002-7053-7052	
Comment[Funder]			
Comment[FundRef ID]			
Comment[Funder Term Source REF]			
Comment[Grant Identifier]			
