# Supplementary material for: Open University Learning Analytics dataset
Source: Sci Data. 2017 Nov 28;4:170171. doi: 10.1038/sdata.2017.171 (PMC5704676; doi:10.1038/sdata.2017.171)
Supplement: Supplementary file 1 [file sdata2017171-isa1.zip › s_study_Kuzilek.txt]

Source Name	Characteristics[organism]	Term Source REF	Term Accession Number	Protocol REF	Sample Name	Factor Value[year]
Open University module data	Homo sapiens	NCBITAXON	NCBITaxon:9606	The Open University data collection process	student level information	2012/2014
