# Supplementary material for: Open University Learning Analytics dataset
Source: Sci Data. 2017 Nov 28;4:170171. doi: 10.1038/sdata.2017.171 (PMC5704676; doi:10.1038/sdata.2017.171)
Supplement: Supplementary file 1 [file sdata2017171-isa1.zip › a_assay_Kuzilek.txt]

Sample Name	Protocol REF	Protocol REF	Assay Name	Raw Data File	Comment[Data Repository]	Comment[Data Record Accession]	Comment[Data Record URI]	Factor Value[year]
student level information	Data selection	Data anonymisation	demographics	anonymisedData.zip	figshare	doi:10.6084/m9.figshare.5081998.v1	https://doi.org/10.6084/m9.figshare.5081998.v1	2012/2014
student level information	Data selection	Data anonymisation	registrations	anonymisedData.zip	figshare	doi:10.6084/m9.figshare.5081998.v1	https://doi.org/10.6084/m9.figshare.5081998.v1	2012/2014
student level information	Data selection	Data anonymisation	assessments	anonymisedData.zip	figshare	doi:10.6084/m9.figshare.5081998.v1	https://doi.org/10.6084/m9.figshare.5081998.v1	2012/2014
student level information	Data selection	Data anonymisation	VLE interactions	anonymisedData.zip	figshare	doi:10.6084/m9.figshare.5081998.v1	https://doi.org/10.6084/m9.figshare.5081998.v1	2012/2014
